# Supplementary material for: Factors Influencing the Crystallization-Onset Time of Metastable ASDs
Source: Pharmaceutics. 2022 Jan 23;14(2):269. doi: 10.3390/pharmaceutics14020269 (PMC8879851; doi:10.3390/pharmaceutics14020269)
Supplement: Supplementary file 1 [file pharmaceutics-14-00269-s001.zip]

Archive with 1 entries (1 files):
- pharmaceutics-1558111-supplementary.pdf
